# Supplementary material for: Underestimating College Student Food Insecurity: Marginally Food Secure Students May Not Be Food Secure
Source: Nutrients. 2022 Jul 29;14(15):3142. doi: 10.3390/nu14153142 (PMC9370637; doi:10.3390/nu14153142)
Supplement: Supplementary file 1 [file nutrients-14-03142-s001.zip]

Archive with 2 entries (2 files):
- nutrients-1804563-Supp File S1.pdf
- nutrients-1804563-supplementary.pdf
